# Supplementary material for: Exploring the Metatranscriptome of Bacterial Communities of Two Moss Species Thriving in Different Environments—Terrestrial and Aquatic
Source: Plants (Basel). 2024 Apr 26;13(9):1210. doi: 10.3390/plants13091210 (PMC11085137; doi:10.3390/plants13091210)
Supplement: Supplementary file 1 [file plants-13-01210-s001.zip]

Archive with 4 entries (4 files):
- Supplementary Table S2.xlsx
- __MACOSX/._Supplementary Table S2.xlsx
- Supplementary Table S1 NCyc.xlsx
- __MACOSX/._Supplementary Table S1 NCyc.xlsx
