# Supplementary material for: Exploring the Metatranscriptome of Bacterial Communities of Two Moss Species Thriving in Different Environments—Terrestrial and Aquatic
Source: Plants (Basel). 2024 Apr 26;13(9):1210. doi: 10.3390/plants13091210 (PMC11085137; doi:10.3390/plants13091210)
Supplement: Supplementary file 1 [file plants-13-01210-s001.zip › Supplementary Table S2.xlsx]

## Sheet: Sheet1
Names	total	elements
sample_H sample_P	180	Aureimonas
		Paraconexibacter
		Sphaerotilus
		Methylovirgula
		Alienimonas
		Brevundimonas
		Dactylosporangium
		Rhizorhabdus
		Kineococcus
		Lacunisphaera
		Paludibaculum
		Modestobacter
		Allokutzneria
		Panacibacter
		Acinetobacter
		Pedobacter
		Opitutus
		Burkholderia
		Iamia
		Marmoricola
		Brachybacterium
		Ornithinimicrobium
		Rhodoplanes
		Propioniciclava
		Rubrivivax
		Kribbella
		Lysobacter
		Sphingobium
		Rathayibacter
		Labilithrix
		Jatrophihabitans
		Methylorubrum
		Cutibacterium
		Mycolicibacterium
		Microvirga
		Actinomadura
		Brevibacterium
		Curtobacterium
		Caulobacter
		Cupriavidus
		Massilia
		Jiangella
		Mycobacteroides
		Amycolatopsis
		Pseudonocardia
		Methylocystis
		Gulosibacter
		Arthrobacter
		Azospirillum
		Chryseobacterium
		Rhodopseudomonas
		Janibacter
		Leucobacter
		Humisphaera
		Paenibacillus
		Saccharomonospora
		Nibricoccus
		Acidovorax
		Streptomyces
		Gemmata
		Salinibacterium
		Limnoglobus
		Nonomuraea
		Tetrasphaera
		Actinomarinicola
		Actinoplanes
		Bordetella
		Kinneretia
		Nocardiopsis
		Serinicoccus
		Frigoriglobus
		Kitasatospora
		Shewanella
		Polymorphospora
		Solimonas
		Sinorhizobium
		Aeromonas
		Achromobacter
		Phenylobacterium
		Planctomyces
		Baekduia
		Alcaligenes
		Mitsuaria
		Luteipulveratus
		Kutzneria
		Cellulomonas
		Paraburkholderia
		Hyphomicrobium
		Brucella
		Aquibium
		Xanthomonas
		Phreatobacter
		Sorangium
		Capillimicrobium
		Chitinophaga
		Roseomonas
		Pseudomonas
		Sphingopyxis
		Hydrogenophaga
		Friedmanniella
		Frankia
		Saccharopolyspora
		Pedococcus
		Corynebacterium
		Micromonospora
		Aquincola
		Couchioplanes
		Mycobacterium
		Intrasporangium
		Ruania
		Mesorhizobium
		Delftia
		Microbacterium
		Rhodoferax
		Arachidicoccus
		Streptosporangium
		Sphingosinicella
		Nakamurella
		Kaistia
		Sulfitobacter
		Agrobacterium
		Escherichia
		Actinopolymorpha
		Fimbriimonas
		Rhizobacter
		Stenotrophomonas
		Dietzia
		Synechococcus
		Bradyrhizobium
		Agromyces
		Spirosoma
		Chryseolinea
		Undibacterium
		Conexibacter
		Bosea
		Leptothrix
		Aquihabitans
		Flavobacterium
		Nocardia
		Pimelobacter
		Novosphingobium
		Georgenia
		Pseudolabrys
		Aeromicrobium
		Sphingomonas
		Methylobacterium
		Actinomyces
		Pandoraea
		Dyella
		Phycicoccus
		Aquabacterium
		Erythrobacter
		Urbifossiella
		Luteibacter
		Caballeronia
		Horticoccus
		Flagellatimonas
		Miltoncostaea
		Nocardioides
		Variovorax
		Methylibium
		Kocuria
		Rhodococcus
		Rhizobium
		Cellulosimicrobium
		Ensifer
		Paracoccus
		Gordonia
		Roseateles
		Neorhizobium
		Rhodanobacter
		Tardiphaga
		Tessaracoccus
		Devosia
		Ideonella
		Mucilaginibacter
		Catenulispora
		Microlunatus
		Ancylobacter
		Caldimonas
sample_H	94	Candidatus Amoebophilus
		Pelagibacterium
		Acidisarcina
		Actinacidiphila
		Mycolicibacter
		Protaetiibacter
		Microterricola
		Phytohabitans
		Candidatus Koribacter
		Youhaiella
		Agreia
		Acidobacterium
		Polymorphobacter
		Actinocatenispora
		Clavibacter
		Subtercola
		Thermobifida
		Marisediminicola
		Labrys
		Stackebrandtia
		Niveibacterium
		Rahnella
		Singulisphaera
		Thermoleophilum
		Terriglobus
		Allobranchiibius
		Tsukamurella
		Allosaccharopolyspora
		Cryobacterium
		Aquisphaera
		Catellatospora
		Edaphobacter
		Alloactinosynnema
		Rhodovastum
		Pseudarthrobacter
		Beijerinckia
		Corallococcus
		Microcella
		Herbiconiux
		Occallatibacter
		Alloacidobacterium
		Homoserinibacter
		Chelatococcus
		Allosphingosinicella
		Tautonia
		Plantibacter
		Mycolicibacillus
		Solicola
		Agrococcus
		Mumia
		Kibdelosporangium
		Actinosynnema
		Pantoea
		Legionella
		Hypericibacter
		Gryllotalpicola
		Afipia
		Isosphaera
		Blastococcus
		Lichenihabitans
		Tomitella
		Cytophaga
		Streptantibioticus
		Shigella
		Leifsonia
		Gemmatirosa
		Sphingosinithalassobacter
		Filimonas
		Mycetocola
		Plantactinospora
		Frigoribacterium
		Cnuibacter
		Lentzea
		Actinokineospora
		Geodermatophilus
		Gluconacetobacter
		Chryseoglobus
		Methylosinus
		Streptacidiphilus
		Humibacter
		Symmachiella
		Frondihabitans
		Xylella
		Asticcacaulis
		Actinoalloteichus
		Paludisphaera
		Methylocella
		Granulicella
		Paradevosia
		Nitrobacter
		Saccharothrix
		Niastella
		Glutamicibacter
		Glaciihabitans
sample_P	166	Paraflavitalea
		Roseovarius
		Tuwongella
		Terricaulis
		Demequina
		Renibacterium
		Miniimonas
		Pirellula
		Ralstonia
		Sphingorhabdus
		Ilumatobacter
		Octadecabacter
		Martelella
		Yimella
		Calothrix
		Luteolibacter
		Yoonia
		Ferruginibacter
		Limnohabitans
		Neotabrizicola
		Chromobacterium
		Pseudoduganella
		Pulveribacter
		Oscillatoria
		Qipengyuania
		Clostridium
		Nostoc
		Casimicrobium
		Filomicrobium
		Fluviicola
		Ottowia
		Exiguobacterium
		Schaalia
		Croceicoccus
		Thermomonas
		Luteitalea
		Ramlibacter
		Aliarcobacter
		Methylophilus
		Aromatoleum
		Rothia
		Anaeromyxobacter
		Leisingera
		Blastomonas
		Thauera
		Alicycliphilus
		Sandaracinus
		Herbaspirillum
		Serratia
		Hoeflea
		Hylemonella
		Prauserella
		Propionibacterium
		Vogesella
		Nitrospira
		Sediminicoccus
		Pseudorhodobacter
		Diaphorobacter
		Pseudorhodoplanes
		Lacibacter
		Leptolyngbya
		Shinella
		Arsenicicoccus
		Lacipirellula
		Xylophilus
		Botrimarina
		Simplicispira
		Flavihumibacter
		Cereibacter
		Kytococcus
		Tsuneonella
		Thiomonas
		Polyangium
		Dermatophilus
		Rheinheimera
		Nordella
		Oryzomicrobium
		Azoarcus
		Micropruina
		Anatilimnocola
		Haliangium
		Dermacoccus
		Fuscovulum
		Parasphingorhabdus
		Vitreoscilla
		Ketogulonicigenium
		Altererythrobacter
		Niabella
		Staphylococcus
		Nitratireductor
		Chamaesiphon
		Parasphingopyxis
		Methylotenera
		Aurantiacibacter
		Gimesia
		Pseudoxanthomonas
		Collimonas
		Microcoleus
		Verminephrobacter
		Usitatibacter
		Comamonas
		Chondromyces
		Aquitalea
		Duganella
		Schlegelella
		Polaromonas
		Pelosinus
		Halomonas
		Curvibacter
		Skermanella
		Gluconobacter
		Porphyrobacter
		Polynucleobacter
		Deefgea
		Caenibius
		Quatrionicoccus
		Luteimonas
		Bifidobacterium
		Rhodobacter
		Caulifigura
		Nannocystis
		Tabrizicola
		Tepidimonas
		Pararhizobium
		Jeongeupia
		Aminobacter
		Thermomonospora
		Hymenobacter
		Cellvibrio
		Candidatus Viadribacter
		Frigidibacter
		Geobacter
		Sanguibacter
		Paucibacter
		Chitinimonas
		Limnospira
		Melaminivora
		Aquisediminimonas
		Gemmatimonas
		Janthinobacterium
		Haliscomenobacter
		Geminocystis
		Inhella
		Nitrogeniibacter
		Deinococcus
		Beutenbergia
		Hyphomonas
		Ferribacterium
		Phyllobacterium
		Dechloromonas
		Castellaniella
		Candidatus Methylopumilus
		Gephyromycinifex
		Runella
		Jiella
		Azospira
		Advenella
		Xylanimonas
		Stanieria
		Enterobacter
		Nitrosospira
		Cloacibacterium
		Dyadobacter
		Desulfovibrio
		Serpentinimonas
		Gemmobacter
