# Supplementary material for: Exploring the Metatranscriptome of Bacterial Communities of Two Moss Species Thriving in Different Environments—Terrestrial and Aquatic
Source: Plants (Basel). 2024 Apr 26;13(9):1210. doi: 10.3390/plants13091210 (PMC11085137; doi:10.3390/plants13091210)
Supplement: Supplementary file 1 [file plants-13-01210-s001.zip › Supplementary Table S1 NCyc.xlsx]

## Sheet: Ncyc
Nitrification	Gene	Protein	sample_h	sample_p	sample H	sample P
	amoA_A	Ammonia monooxygenase subunit A (archaea)
	amoB_A	Ammonia monooxygenase subunit B (archaea)
	amoC_A	Ammonia monooxygenase subunit C (archaea)
	amoA_B	Ammonia monooxygenase subunit A (bacteria)	0	4		5
	amoB_B	Ammonia monooxygenase subunit B (bacteria)	0	1		1
	amoC_B	Ammonia monooxygenase subunit C (bacteria)	0	14		18
	hao	Hydroxylamine dehydrogenase	2	1	2	1
	nxrA	Nitrite oxidoreductase, alpha subunit
	nxrB	Nitrite oxidoreductase, beta subunit	1	7		8
Denitrification
	napA	Periplasmic nitrate reductase NapA	89	89	89	96
	napB	Cytochrome c-type protein NapB	9	4	9	4
	napC	Cytochrome c-type protein NapC	23	13	23	12
	narG	Nitrate reductase	60	74	56	90
	narH	Nitrate reductase	1873	1529	69	108
	narJ	Nitrate reductase molybdenum cofactor assembly chaperone	6	23	6	26
	narI	Nitrate reductase gamma subunit	23	9	22	10
	nirK	Nitrite reductase (NO-forming)	22	147	22	178
	nirS	Nitrite reductase (NO-forming)	74	111	74	125
	norB	Nitric oxide reductase subunit B	5	53	5	70
	norC	Nitric oxide reductase subunit C	0	3		6
	nosZ	Nitrous-oxide reductase	86	101	86	118
	narZ	Nitrate reductase 2, alpha subunit	127	75	127	92
	narY	Nitrate reductase 2, beta subunit	12	10	11	14
	narV	Nitrate reductase 2, gamma subunit	5	3	5	4
	narW	Nitrate reductase 2, delta subunit	11	3	11	5
Assimilatory nitrate reduction
	nasA	Assimilatory nitrate reductase catalytic subunit	1679	1827	222	374
	nasB	Assimilatory nitrate reductase electron transfer subunit	36	9	36	11
	nirA	Ferredoxin-nitrite reductase	1234	1403	1234	1656
	NR	Nitrate reductase (NAD(P)H)	367	157	350	177
	narB	Assimilatory nitrate reductase	174	80	174	87
	narC	Cytochrome b-561	813	669	430	287
Dissimilatory nitrate reduction
	napA	Periplasmic nitrate reductase NapA	89	89	89	96
	napB	Cytochrome c-type protein NapB	9	4	9	4
	napC	Cytochrome c-type protein NapC	23	13	23	12
	narG	Nitrate reductase	60	74	56	90
	narH	Nitrate reductase	1873	1529	69	108
	narJ	Nitrate reductase molybdenum cofactor assembly chaperone	6	23	6	26
	narI	Nitrate reductase gamma subunit	23	9	22	10
	narZ	Nitrate reductase 2, alpha subunit	127	75	127	92
	narY	Nitrate reductase 2, beta subunit	12	10	11	14
	narV	Nitrate reductase 2, gamma subunit	5	3	5	4
	narW	Nitrate reductase 2, delta subunit	11	3	11	5
	nirB	Nitrite reductase (NADH) large subunit	239	232	233	261
	nirD	Nitrite reductase (NADH) small subunit	200	101	195	121
	nrfA	Nitrite reductase (cytochrome c-552)	27	18	27	20
	nrfB	Cytochrome c-type protein NrfB	3	3	3	4
	nrfC	Protein NrfC	84	61	84	76
	nrfD	Protein NrfD	16	12	16	17
Nitrogen fixation
	anfG	Nitrogenase delta subunit
	nifD	Nitrogenase molybdenum-iron protein alpha chain	2	3	2	2
	nifH	Nitrogenase iron protein NifH	82	76	20	31
	nifK	Nitrogenase molybdenum-iron protein beta chain	0	2		2
	nifW	Nitrogenase-stabilizing/protective protein
Anammox
	hzo	Hydrazine oxidoreductase
	hzsA	Hydrazine synthase subunit A
	hzsB	Hydrazine synthase subunit B
	hzsC	Hydrazine synthase subunit C
	hdh	Hydrazine dehydrogenase
Organic degradation and synthesis
	ureA	Urease subunit gamma	41	40	41	53
	ureB	Urease subunit beta	26	46	26	53
	ureC	Urease subunit alpha	184	252	181	297
	nao	Nitroalkane oxidase	10	0	10
	nmo	Nitronate monooxygenase	1621	1438	1598	1644
	gdh_K00260	Glutamate dehydrogenase	5	8	5	9
	gdh_K00261	Glutamate dehydrogenase (NAD(P)+)	1908	628	1896	748
	gdh_K00262	Glutamate dehydrogenase (NADP+)	138	118	132	130
	gdh_K15371	Glutamate dehydrogenase	773	522	772	632
	gs_K00264	Glutamate synthase (NADPH/NADH)	137	232	108	136
	gs_K00265	Glutamate synthase (NADPH/NADH) large chain	4896	3860	4753	4415
	gs_K00266	Glutamate synthase (NADPH/NADH) small chain	1885	2398	1681	2644
	gs_K00284	Glutamate synthase (ferredoxin)	331	502	236	518
	glsA	Glutaminase	320	246	320	285
	glnA	Glutamine synthetase	9354	4685	9301	5438
	asnB	Asparagine synthase (glutamine-hydrolysing)	2034	2585	1850	1884
	ansB	Glutamin-(asparagin-)ase	52	254	53	293
Others
	hcp	Hydroxylamine reductase	26	56	26	72
	pmoA	Particulate methane monooxygenase subunit A	0	5		7
	pmoB	Particulate methane monooxygenase subunit B	0	6		7
	pmoC	Particulate methane monooxygenase subunit C	0	8		9
